# Supplementary material for: 2-Amino-3-nitro­pyridinium hydrogen oxalate
Source: Acta Crystallogr Sect E Struct Rep Online. 2009 Mar 19;65(Pt 4):o793. doi: 10.1107/S1600536809008666 (PMC2968971; doi:10.1107/S1600536809008666)
Supplement: Supplementary file 2 [file e-65-0o793-Isup2.hkl]

#
# h,k,l, Fc-squared, Fo-squared, sigma(Fo-squared) and status flag
#
data_I
_shelx_title ' cad4 in P c 21 n'
_shelx_refln_list_code          4
_shelx_F_calc_maximum      148.99
_exptl_crystal_F_000       472.00
_reflns_d_resolution_high  0.7583
 
loop_
 _symmetry_equiv_pos_as_xyz
 'x, y, z'
 '-x, -y, z+1/2'
 '-x+1/2, y+1/2, z+1/2'
 'x+1/2, -y+1/2, z'
 
_cell_length_a    15.2683
_cell_length_b     6.9205
_cell_length_c     8.8067
_cell_angle_alpha  90.000
_cell_angle_beta   90.000
_cell_angle_gamma  90.000
 
_shelx_F_squared_multiplier     1.000
 
loop_
 _refln_index_h
 _refln_index_k
 _refln_index_l
 _refln_F_squared_calc
 _refln_F_squared_meas
 _refln_F_squared_sigma
 _refln_observed_status
   2   0 -11        0.86        3.27      2.08 o
   4   0 -11        6.49        4.97      2.57 o
   6   0 -11       28.30       34.01      3.28 o
   0   1 -11       23.29       30.08      2.10 o
   1   1 -11       35.29       44.56      5.37 o
   2   1 -11       15.47       15.93      1.85 o
   3   1 -11        2.78        0.32      2.38 o
   4   1 -11        0.23       -1.32      2.10 o
   5   1 -11       15.09       17.34      1.92 o
   6   1 -11       13.55       17.40      3.64 o
   1   2 -11        4.67        7.06      1.65 o
   2   2 -11        4.86        7.46      2.94 o
   3   2 -11        2.74        2.13      1.87 o
   4   2 -11       14.01       18.86      1.90 o
   0   0 -10       11.08        7.93      1.94 o
   2   0 -10       19.01       19.65      2.38 o
   4   0 -10       36.66       33.43      2.67 o
   6   0 -10       50.26       56.48      3.27 o
   8   0 -10       51.92       56.46      3.43 o
  10   0 -10       20.31       21.16      2.88 o
   1   1 -10        4.16        5.37      2.62 o
   2   1 -10        0.13        1.80      1.60 o
   3   1 -10        3.06        1.67      1.59 o
   4   1 -10       18.15       18.92      1.79 o
   5   1 -10        0.99        2.65      2.01 o
   6   1 -10       13.00       12.84      1.68 o
   7   1 -10       68.69       76.12      2.74 o
   8   1 -10       26.10       33.39      2.11 o
   9   1 -10        8.94        8.76      1.74 o
  10   1 -10       14.58       15.29      2.81 o
   0   2 -10       11.36       11.63      1.66 o
   1   2 -10        0.11        1.15      1.97 o
   2   2 -10       18.71       23.43      5.74 o
   3   2 -10        3.91        3.06      1.86 o
   4   2 -10       12.98       13.41      1.67 o
   5   2 -10       21.39       18.81      3.41 o
   6   2 -10        5.98        3.21      1.89 o
   7   2 -10       59.42       65.73      4.87 o
   8   2 -10       12.49       11.97      1.94 o
   9   2 -10       16.95       20.64      4.36 o
   1   3 -10       20.43       17.96      2.13 o
   2   3 -10        3.86        0.81      2.18 o
   3   3 -10       16.45       15.86      1.74 o
   4   3 -10        2.61        1.08      2.11 o
   5   3 -10       37.11       34.93      3.01 o
   6   3 -10        9.88       10.02      1.82 o
   7   3 -10        0.08        2.40      2.55 o
   0   4 -10       20.02       25.95      3.12 o
   1   4 -10        1.76        0.65      1.76 o
   2   4 -10        7.60        7.85      1.88 o
   3   4 -10        3.48        3.56      3.14 o
   4   4 -10        0.74       -1.29      2.40 o
   5   4 -10        1.81        4.01      1.97 o
   2   0  -9       67.85       65.39      3.10 o
   4   0  -9      137.67      147.19      4.43 o
   6   0  -9       61.03       61.64      3.22 o
   8   0  -9      119.55      126.32      4.28 o
  10   0  -9       86.45       93.65      4.13 o
  12   0  -9       47.87       53.47      3.63 o
   0   1  -9      129.61      130.49      2.85 o
   1   1  -9       26.02       24.08      2.85 o
   2   1  -9       16.59       15.14      2.40 o
   3   1  -9      118.78      105.23      5.42 o
   4   1  -9       79.63       77.16      2.67 o
   5   1  -9       26.01       25.76      1.79 o
   6   1  -9       40.73       39.37      2.87 o
   7   1  -9       28.55       25.91      2.14 o
   8   1  -9       27.55       29.54      1.91 o
   9   1  -9       70.21       72.04      2.64 o
  10   1  -9       15.15       15.76      1.94 o
  11   1  -9        0.88        1.38      2.56 o
  12   1  -9        8.14        7.63      1.77 o
   1   2  -9       57.62       53.98      2.10 o
   2   2  -9       31.87       27.14      2.45 o
   3   2  -9       50.89       51.78      3.30 o
   4   2  -9        8.47        9.65      1.41 o
   5   2  -9       26.34       27.28      2.19 o
   6   2  -9       12.82       14.11      1.58 o
   7   2  -9       29.02       31.95      2.01 o
   8   2  -9       20.11       21.03      1.88 o
   9   2  -9       41.46       50.01      2.31 o
  10   2  -9        1.83        0.39      1.87 o
  11   2  -9       11.54       15.00      1.89 o
   0   3  -9       55.27       55.14      2.21 o
   1   3  -9       10.83       11.54      1.45 o
   2   3  -9       25.85       25.33      1.79 o
   3   3  -9        8.06        8.79      1.49 o
   4   3  -9       19.70       18.51      1.68 o
   5   3  -9        3.27       -1.34      2.22 o
   6   3  -9       13.92       15.62      2.44 o
   7   3  -9       10.91       11.37      1.75 o
   8   3  -9       36.29       40.81      2.19 o
   9   3  -9       18.96       18.81      2.82 o
  10   3  -9       15.38       19.84      2.01 o
   1   4  -9       24.61       26.36      2.43 o
   2   4  -9        5.16        4.38      1.57 o
   3   4  -9       24.78       22.88      1.96 o
   4   4  -9        9.84        8.52      3.95 o
   5   4  -9        5.23        6.14      1.59 o
   6   4  -9        7.01        8.98      1.75 o
   7   4  -9        6.61        7.19      1.71 o
   8   4  -9        1.69       -2.30      2.52 o
   9   4  -9        9.92       10.04      1.93 o
   0   5  -9       16.25       14.33      2.03 o
   1   5  -9        7.72        6.63      1.77 o
   2   5  -9        1.79        2.47      1.51 o
   3   5  -9        5.70        5.02      3.06 o
   4   5  -9       11.99       11.99      1.84 o
   5   5  -9       25.40       24.16      2.34 o
   6   5  -9        3.78        5.09      1.79 o
   0   0  -8      356.82      339.85      5.57 o
   2   0  -8      597.38      584.02      7.25 o
   4   0  -8      169.33      152.56      4.03 o
   6   0  -8       94.28       84.33      3.30 o
   8   0  -8       82.42       81.35      3.38 o
  10   0  -8       30.68       29.55      2.74 o
  12   0  -8       12.00        9.83      2.53 o
  14   0  -8       50.42       60.52      3.60 o
   1   1  -8       49.05       42.40      1.74 o
   2   1  -8      108.82      106.63      2.44 o
   3   1  -8      271.80      255.95      4.13 o
   4   1  -8       72.26       65.82      2.70 o
   5   1  -8      263.75      253.92      3.69 o
   6   1  -8       19.75       19.56      1.49 o
   7   1  -8       21.42       22.75      1.50 o
   8   1  -8       13.45       13.98      1.57 o
   9   1  -8        5.51        6.87      1.83 o
  10   1  -8       39.48       37.73      2.09 o
  11   1  -8       42.50       43.99      2.19 o
  12   1  -8       16.44       22.07      1.81 o
  13   1  -8       28.67       30.20      2.19 o
  14   1  -8        1.07        3.84      1.80 o
   0   2  -8      206.85      192.69      3.19 o
   1   2  -8        0.42        1.23      2.13 o
   2   2  -8       84.64       86.49      2.32 o
   3   2  -8      317.13      324.05      4.12 o
   4   2  -8       10.25       11.50      1.41 o
   5   2  -8      153.47      141.70      3.00 o
   6   2  -8       12.00       12.98      2.03 o
   7   2  -8       65.27       63.73      5.30 o
   8   2  -8       10.09       12.06      1.52 o
   9   2  -8       28.66       34.93      2.07 o
  10   2  -8        0.38       -1.56      2.08 o
  11   2  -8       59.26       59.27      2.45 o
  12   2  -8        8.04        7.79      1.69 o
  13   2  -8       15.96       20.67      1.99 o
   1   3  -8       93.21       90.25      3.32 o
   2   3  -8      135.50      128.16      2.86 o
   3   3  -8       76.41       73.49      2.37 o
   4   3  -8      117.82      112.86      2.79 o
   5   3  -8       31.19       31.77      1.81 o
   6   3  -8       38.74       42.01      1.96 o
   7   3  -8       13.58       15.32      1.79 o
   8   3  -8       11.92       10.39      1.62 o
   9   3  -8        8.90       11.77      1.50 o
  10   3  -8        6.96        6.98      1.96 o
  11   3  -8        2.52        4.34      1.89 o
  12   3  -8        0.38       -1.92      3.32 o
  13   3  -8       14.46       16.29      1.98 o
   0   4  -8        0.30        1.03      1.27 o
   1   4  -8       16.34       16.52      1.60 o
   2   4  -8       30.93       30.50      1.83 o
   3   4  -8       63.59       58.85      4.04 o
   4   4  -8       65.54       63.66      2.87 o
   5   4  -8       14.55       13.10      1.72 o
   6   4  -8       31.26       32.49      2.74 o
   7   4  -8       13.27       11.50      1.71 o
   8   4  -8       23.60       22.16      2.93 o
   9   4  -8        3.83        2.67      1.57 o
  10   4  -8        7.15        5.93      1.70 o
  11   4  -8       10.64       10.43      1.83 o
   1   5  -8       34.81       34.36      2.10 o
   2   5  -8       16.85       13.48      1.87 o
   3   5  -8       42.45       39.82      2.21 o
   4   5  -8        2.95        5.20      1.65 o
   5   5  -8       13.50        8.94      1.79 o
   6   5  -8        2.72        4.64      1.78 o
   7   5  -8        6.57        2.22      4.57 o
   8   5  -8        6.99        6.85      1.75 o
   9   5  -8        3.09        1.69      1.88 o
   0   6  -8       15.33       14.71      1.89 o
   1   6  -8        5.74        4.47      1.65 o
   2   6  -8        8.74        7.16      1.69 o
   3   6  -8        8.98        6.75      3.46 o
   4   6  -8       12.04        8.52      1.94 o
   5   6  -8        8.80       10.27      1.78 o
   6   6  -8       14.45       14.47      2.04 o
   2   0  -7      170.63      157.91      3.52 o
   4   0  -7     1092.00     1069.44     11.31 o
   6   0  -7      329.32      308.50      5.29 o
   8   0  -7      229.98      227.78      4.84 o
  10   0  -7      265.45      281.28      5.74 o
  12   0  -7       60.16       56.29      3.11 o
  14   0  -7        3.91        5.79      2.32 o
  16   0  -7        0.90        6.39      2.32 o
   0   1  -7        2.13        1.92      1.57 o
   1   1  -7      129.70      117.91      2.30 o
   2   1  -7       73.57       71.34      1.90 o
   3   1  -7      238.05      234.40      3.16 o
   4   1  -7      491.97      465.15      4.45 o
   5   1  -7      397.49      372.32      6.55 o
   6   1  -7       33.24       29.11      1.54 o
   7   1  -7       60.18       55.93      1.94 o
   8   1  -7       14.90       17.32      3.65 o
   9   1  -7        8.98       11.97      1.34 o
  10   1  -7       28.68       31.91      1.77 o
  11   1  -7       52.60       48.24      2.08 o
  12   1  -7       13.09       11.16      1.56 o
  13   1  -7       80.24       85.23      3.12 o
  14   1  -7        2.84        1.92      1.83 o
  15   1  -7       18.85       19.50      1.97 o
   1   2  -7      137.80      138.52      2.60 o
   2   2  -7        8.68        9.36      1.15 o
   3   2  -7      466.11      439.20      5.43 o
   4   2  -7       12.73       13.69      1.39 o
   5   2  -7      299.22      308.21      4.99 o
   6   2  -7      143.50      135.18      2.72 o
   7   2  -7       26.56       27.24      1.63 o
   8   2  -7       40.31       39.54      3.77 o
   9   2  -7       93.77       94.88      2.52 o
  10   2  -7        0.51        3.27      1.52 o
  11   2  -7       54.02       52.20      2.20 o
  12   2  -7       32.64       30.36      2.00 o
  13   2  -7        3.27        4.90      2.36 o
  14   2  -7       14.72       14.38      1.92 o
  15   2  -7        0.52        0.69      2.78 o
   0   3  -7      248.67      235.78      3.39 o
   1   3  -7       22.61       21.10      2.64 o
   2   3  -7      109.15      112.17      4.53 o
   3   3  -7       73.94       75.36      2.21 o
   4   3  -7      282.17      275.76      3.80 o
   5   3  -7        6.46        5.84      1.34 o
   6   3  -7       65.66       61.44      2.14 o
   7   3  -7       85.69       84.38      2.40 o
   8   3  -7       71.48       68.51      2.29 o
   9   3  -7       81.02       81.72      3.80 o
  10   3  -7       50.06       52.45      2.31 o
  11   3  -7        3.23        0.25      2.22 o
  12   3  -7       14.97       10.82      1.82 o
  13   3  -7        2.08        0.53      2.35 o
  14   3  -7       34.40       39.36      2.30 o
   1   4  -7       56.85       52.55      2.01 o
   2   4  -7       72.50       68.39      2.22 o
   3   4  -7       29.12       25.66      1.74 o
   4   4  -7      224.53      214.03      3.65 o
   5   4  -7      114.17      113.60      2.87 o
   6   4  -7        0.09        1.59      2.80 o
   7   4  -7        0.31        0.61      1.94 o
   8   4  -7       19.52       18.99      1.81 o
   9   4  -7        2.38        4.31      1.39 o
  10   4  -7       76.02       77.14      2.70 o
  11   4  -7        5.43        6.11      2.80 o
  12   4  -7        8.64       10.71      2.59 o
  13   4  -7       21.75       23.43      2.09 o
   0   5  -7       23.92       22.81      1.70 o
   1   5  -7       55.56       52.83      2.22 o
   2   5  -7       18.76       19.03      1.71 o
   3   5  -7       72.92       74.97      4.49 o
   4   5  -7        3.45        4.44      2.23 o
   5   5  -7      105.70      106.18      2.93 o
   6   5  -7        0.34       -0.72      2.05 o
   7   5  -7        5.67        5.31      1.56 o
   8   5  -7        7.16        3.23      1.98 o
   9   5  -7        0.40       -1.21      2.77 o
  10   5  -7       16.60       16.36      1.93 o
  11   5  -7       10.30       13.96      3.35 o
   1   6  -7       15.14       14.90      1.80 o
   2   6  -7        0.25        1.03      2.11 o
   3   6  -7       68.91       64.05      2.63 o
   4   6  -7       30.72       27.96      2.34 o
   5   6  -7        1.24        2.09      1.85 o
   6   6  -7        9.19        9.44      2.20 o
   7   6  -7        8.59        6.90      2.85 o
   8   6  -7        0.85        1.55      1.78 o
   9   6  -7        2.11       -1.09      3.22 o
   0   7  -7       41.13       40.01      2.42 o
   1   7  -7        4.96        5.87      1.74 o
   2   7  -7        9.70       10.79      1.83 o
   3   7  -7        6.25        5.87      1.80 o
   4   7  -7       20.45       21.49      2.24 o
   0   0  -6     1529.83     1500.81     13.62 o
   2   0  -6      719.39      735.88      7.42 o
   4   0  -6      157.00      172.32      3.51 o
   6   0  -6       71.88       63.30      2.44 o
   8   0  -6      181.02      176.78      3.99 o
  10   0  -6      311.67      317.90      5.66 o
  12   0  -6       46.94       45.85      2.78 o
  14   0  -6       63.58       64.01      3.27 o
  16   0  -6       42.43       45.48      3.28 o
   1   1  -6      120.52      123.17      2.11 o
   2   1  -6      165.83      169.56      2.91 o
   3   1  -6      165.42      162.00      2.40 o
   4   1  -6       41.78       40.00      2.70 o
   5   1  -6      101.88      108.58      2.15 o
   6   1  -6        1.15        2.09      1.07 o
   7   1  -6       44.70       41.80      4.15 o
   8   1  -6        0.30        0.17      1.46 o
   9   1  -6      686.29      658.89      7.67 o
  10   1  -6      338.92      336.00      4.19 o
  11   1  -6        2.25        3.97      1.70 o
  12   1  -6       29.03       30.68      1.71 o
  13   1  -6       76.37       73.91      2.42 o
  14   1  -6       15.10       13.58      1.58 o
  15   1  -6        6.20        6.41      2.87 o
  16   1  -6       30.05       33.62      2.73 o
  17   1  -6       38.14       51.32      2.67 o
   0   2  -6       75.00       76.04      1.84 o
   1   2  -6      280.46      286.27      3.24 o
   2   2  -6      139.82      134.05      2.26 o
   3   2  -6      162.14      148.70      2.44 o
   4   2  -6       71.99       67.64      1.81 o
   5   2  -6      215.86      218.83      3.01 o
   6   2  -6       33.92       36.51      1.55 o
   7   2  -6       67.73       70.37      1.95 o
   8   2  -6        5.13        8.20      1.39 o
   9   2  -6      579.33      578.19      5.33 o
  10   2  -6       20.48       20.40      2.14 o
  11   2  -6       14.70       12.63      1.57 o
  12   2  -6        0.85       -0.05      2.60 o
  13   2  -6        4.86        2.43      2.44 o
  14   2  -6       10.52       11.78      1.64 o
  15   2  -6       56.90       59.98      2.59 o
  16   2  -6       13.75       16.40      3.95 o
   1   3  -6        8.54        7.32      1.13 o
   2   3  -6      111.78      115.32      2.29 o
   3   3  -6       45.99       46.98      1.62 o
   4   3  -6       51.81       56.98      1.82 o
   5   3  -6      107.66      100.11      2.32 o
   6   3  -6       92.92       89.26      4.28 o
   7   3  -6       22.81       24.01      2.06 o
   8   3  -6      184.13      191.42      3.96 o
   9   3  -6        0.18        1.50      1.70 o
  10   3  -6      161.93      162.81      3.29 o
  11   3  -6       46.37       45.20      2.03 o
  12   3  -6       23.06       21.92      1.74 o
  13   3  -6        2.32       -0.73      1.79 o
  14   3  -6        1.69        2.12      3.37 o
  15   3  -6       19.17       16.46      2.05 o
   0   4  -6        1.13        2.59      2.07 o
   1   4  -6       67.16       70.29      2.06 o
   2   4  -6      201.13      201.21      3.19 o
   3   4  -6       28.42       29.03      1.57 o
   4   4  -6        2.01        2.15      1.41 o
   5   4  -6       25.75       26.22      1.56 o
   6   4  -6       28.36       31.31      1.63 o
   7   4  -6       29.36       30.10      1.80 o
   8   4  -6       57.42       53.07      3.30 o
   9   4  -6       19.66       21.64      1.72 o
  10   4  -6       43.83       49.10      3.34 o
  11   4  -6       13.13       17.29      2.23 o
  12   4  -6       21.43       24.10      1.95 o
  13   4  -6       13.34       13.18      2.34 o
  14   4  -6        0.42        1.67      2.27 o
   1   5  -6      178.27      177.46      3.32 o
   2   5  -6        5.63        6.92      1.60 o
   3   5  -6        0.96        3.67      1.76 o
   4   5  -6       20.44       19.38      1.69 o
   5   5  -6        8.65        9.24      1.92 o
   6   5  -6        4.76        4.25      2.79 o
   7   5  -6        9.57        9.45      1.54 o
   8   5  -6       33.94       35.78      2.51 o
   9   5  -6      116.25      116.69      3.15 o
  10   5  -6        4.40        2.33      2.26 o
  11   5  -6       32.54       30.73      2.14 o
  12   5  -6        2.15        0.78      1.98 o
  13   5  -6        1.39        3.11      1.99 o
   0   6  -6       22.55       21.72      1.79 o
   1   6  -6        7.00        8.22      1.50 o
   2   6  -6       42.68       43.87      2.12 o
   3   6  -6       44.80       48.80      3.42 o
   4   6  -6        9.72        8.97      1.59 o
   5   6  -6       10.89       12.05      1.97 o
   6   6  -6        9.39       10.24      1.73 o
   7   6  -6        0.04        1.41      1.74 o
   8   6  -6        8.04       10.49      2.64 o
   9   6  -6       39.71       34.07      4.46 o
  10   6  -6       15.64        9.97      2.08 o
  11   6  -6        6.53        8.04      1.90 o
   1   7  -6        7.31        6.29      3.01 o
   2   7  -6       23.18       26.11      2.19 o
   3   7  -6        0.81        2.57      1.77 o
   4   7  -6        4.12        4.51      3.10 o
   5   7  -6        6.10        3.60      4.31 o
   6   7  -6       18.65       21.54      2.44 o
   7   7  -6        4.63        4.75      2.14 o
   2   0  -5      243.87      247.75      3.60 o
   4   0  -5       15.54       21.38      1.52 o
   6   0  -5      122.48      122.63      2.91 o
   8   0  -5      869.76      878.96      8.76 o
  10   0  -5      358.77      334.02      5.50 o
  12   0  -5        0.56        0.36      1.50 o
  14   0  -5      158.72      170.19      4.66 o
  16   0  -5       79.18       78.75      3.82 o
  18   0  -5       32.86       40.62      3.35 o
   0   1  -5      865.65      896.64      5.89 o
   1   1  -5      876.07      935.26     12.70 o
   2   1  -5      202.67      199.23      2.35 o
   3   1  -5      288.78      288.98      3.22 o
   4   1  -5      315.61      318.06      3.05 o
   5   1  -5       41.01       47.89      1.36 o
   6   1  -5      144.42      139.85      2.21 o
   7   1  -5       37.96       34.54      1.37 o
   8   1  -5      165.31      144.02      2.45 o
   9   1  -5      352.09      330.83      3.67 o
  10   1  -5       61.28       67.30      2.43 o
  11   1  -5       42.88       49.72      1.85 o
  12   1  -5        1.92        2.65      1.55 o
  13   1  -5       14.93       14.11      1.47 o
  14   1  -5       37.01       40.07      2.80 o
  15   1  -5        6.03        5.05      1.52 o
  16   1  -5       23.74       24.56      1.90 o
  17   1  -5       30.66       32.35      3.86 o
  18   1  -5       11.80       12.31      1.94 o
   1   2  -5      506.80      538.07      5.05 o
   2   2  -5      149.97      139.78      2.34 o
   3   2  -5      112.68      125.12      3.40 o
   4   2  -5      392.10      390.98      6.54 o
   5   2  -5       77.34       70.08      1.70 o
   6   2  -5       76.57       80.32      1.86 o
   7   2  -5       98.54      112.19      2.22 o
   8   2  -5       23.83       25.23      1.35 o
   9   2  -5      233.95      244.64      3.34 o
  10   2  -5       60.77       60.11      1.98 o
  11   2  -5      224.05      220.31      6.03 o
  12   2  -5        0.96        1.59      2.16 o
  13   2  -5       17.61       16.04      1.58 o
  14   2  -5        7.53        5.50      1.52 o
  15   2  -5       42.01       44.28      2.45 o
  16   2  -5        9.26       10.50      2.57 o
  17   2  -5       79.22       84.55      2.87 o
   0   3  -5      276.87      301.42      3.24 o
   1   3  -5       44.01       45.07      1.47 o
   2   3  -5      199.07      192.54      3.37 o
   3   3  -5      218.51      204.77      2.76 o
   4   3  -5      109.46      107.86      4.07 o
   5   3  -5      150.45      145.28      2.48 o
   6   3  -5       49.61       51.93      1.74 o
   7   3  -5       35.43       34.31      1.52 o
   8   3  -5      261.53      248.75      3.47 o
   9   3  -5      103.55      100.12      2.46 o
  10   3  -5       74.84       75.81      3.07 o
  11   3  -5       59.86       58.32      2.14 o
  12   3  -5        9.68        8.68      1.56 o
  13   3  -5       46.67       44.69      2.12 o
  14   3  -5       18.31       16.40      2.55 o
  15   3  -5       27.64       28.71      2.08 o
  16   3  -5       31.04       33.70      4.07 o
   1   4  -5       10.21       12.59      2.58 o
   2   4  -5       81.36       80.21      1.96 o
   3   4  -5        3.53        1.99      1.08 o
   4   4  -5      123.69      120.84      2.47 o
   5   4  -5       43.57       43.25      1.74 o
   6   4  -5      150.86      150.80      2.83 o
   7   4  -5       14.45       13.76      1.50 o
   8   4  -5      206.35      210.43      3.42 o
   9   4  -5       91.81       99.01      3.09 o
  10   4  -5      137.10      138.60      3.10 o
  11   4  -5        4.90        4.56      1.46 o
  12   4  -5       11.40       11.96      2.26 o
  13   4  -5       29.41       29.31      1.89 o
  14   4  -5       10.02       10.38      1.67 o
  15   4  -5        1.98        2.11      2.37 o
   0   5  -5       20.37       18.93      1.45 o
   1   5  -5       33.01       35.20      1.65 o
   2   5  -5        3.93        4.27      1.24 o
   3   5  -5       21.58       21.86      1.51 o
   4   5  -5       17.49       16.95      1.49 o
   5   5  -5       56.73       53.87      2.09 o
   6   5  -5       86.34       83.05      2.49 o
   7   5  -5      218.31      229.20      3.75 o
   8   5  -5       12.17       12.51      1.62 o
   9   5  -5       28.31       26.30      1.93 o
  10   5  -5        3.03        2.51      2.40 o
  11   5  -5        5.77        9.93      1.59 o
  12   5  -5        0.28        0.75      1.76 o
  13   5  -5       14.41       13.22      1.85 o
  14   5  -5        1.32        3.74      1.91 o
   1   6  -5       64.63       69.00      2.31 o
   2   6  -5        1.36        1.47      2.10 o
   3   6  -5       18.13       15.26      1.63 o
   4   6  -5        8.25        6.74      1.56 o
   5   6  -5       10.08        8.95      1.55 o
   6   6  -5       23.56       25.21      1.85 o
   7   6  -5        9.00       10.56      1.64 o
   8   6  -5        5.46        6.79      1.62 o
   9   6  -5        7.75       10.37      1.70 o
  10   6  -5       27.77       25.39      2.59 o
  11   6  -5       30.67       29.79      2.25 o
  12   6  -5       13.21       13.03      3.18 o
   0   7  -5       13.57       14.17      1.98 o
   1   7  -5        6.49        4.19      1.65 o
   2   7  -5       20.12       17.70      1.88 o
   3   7  -5        1.61        0.58      2.19 o
   4   7  -5       11.07       10.29      1.85 o
   5   7  -5        2.13        1.66      1.78 o
   6   7  -5        6.47        8.27      1.79 o
   7   7  -5       25.47       22.20      5.53 o
   8   7  -5       63.52       59.58      2.76 o
   9   7  -5        0.56        2.50      1.87 o
   1   8  -5        4.10        1.59      3.74 o
   2   8  -5        2.39        1.85      3.17 o
   3   8  -5        5.67       -1.06      3.70 o
   4   8  -5        2.06        3.01      3.34 o
   0   0  -4      708.15      743.94      6.53 o
   2   0  -4     1315.65     1350.33     10.48 o
   4   0  -4      305.15      321.65      3.84 o
   6   0  -4      863.22      908.25      8.47 o
   8   0  -4      108.44       97.84      2.68 o
  10   0  -4      306.64      303.15      4.88 o
  12   0  -4      149.54      140.42      3.89 o
  14   0  -4      342.44      327.92      6.08 o
  16   0  -4      259.04      261.26      5.87 o
  18   0  -4       33.28       36.62      3.20 o
   1   1  -4       90.96       98.61      2.13 o
   2   1  -4      480.80      506.52      7.11 o
   3   1  -4      696.05      734.67      4.92 o
   4   1  -4      428.71      420.64      3.17 o
   5   1  -4      225.41      244.83      4.15 o
   6   1  -4       88.78       86.93      1.66 o
   7   1  -4       91.47       93.70      1.76 o
   8   1  -4      125.55      114.30      2.04 o
   9   1  -4      251.68      232.74      2.93 o
  10   1  -4      223.09      213.86      3.82 o
  11   1  -4      304.19      309.38      3.73 o
  12   1  -4       55.42       49.24      1.87 o
  13   1  -4       80.46       79.89      2.26 o
  14   1  -4       10.03        8.70      4.42 o
  15   1  -4       21.86       19.30      1.66 o
  16   1  -4       17.04       18.83      2.11 o
  17   1  -4       29.38       31.29      2.04 o
  18   1  -4        9.86        7.32      1.82 o
   0   2  -4      397.05      380.61      4.15 o
   1   2  -4      197.58      200.47      2.24 o
   2   2  -4      149.19      150.03      3.73 o
   3   2  -4      151.15      168.76      2.66 o
   4   2  -4      257.52      269.79      2.74 o
   5   2  -4      504.51      516.31      3.92 o
   6   2  -4       49.18       50.04      1.40 o
   7   2  -4        7.84        7.69      1.05 o
   8   2  -4       71.60       65.35      1.75 o
   9   2  -4      573.46      566.22      7.51 o
  10   2  -4       52.76       46.33      1.76 o
  11   2  -4       54.05       48.48      2.83 o
  12   2  -4       36.24       38.49      1.73 o
  13   2  -4      181.59      177.88      3.25 o
  14   2  -4       32.48       30.37      3.37 o
  15   2  -4       50.83       56.53      3.07 o
  16   2  -4       30.21       35.46      2.09 o
  17   2  -4       23.87       24.33      2.01 o
  18   2  -4        4.88        2.60      2.15 o
   1   3  -4      144.90      143.04      2.17 o
   2   3  -4      169.50      186.28      2.45 o
   3   3  -4      405.86      405.64      4.10 o
   4   3  -4      148.16      152.54      2.34 o
   5   3  -4      205.99      206.84      2.73 o
   6   3  -4       72.99       72.70      1.79 o
   7   3  -4       16.05       16.16      1.17 o
   8   3  -4       12.44       11.67      1.14 o
   9   3  -4      153.25      152.34      4.82 o
  10   3  -4       26.49       30.50      1.99 o
  11   3  -4       25.41       24.37      2.45 o
  12   3  -4       39.27       40.04      2.47 o
  13   3  -4       16.86       16.22      1.71 o
  14   3  -4       50.34       52.77      2.26 o
  15   3  -4        7.23        6.41      1.58 o
  16   3  -4       15.00       20.99      3.98 o
  17   3  -4        3.24        1.50      1.96 o
   0   4  -4      240.10      240.57      3.66 o
   1   4  -4       29.80       29.51      1.30 o
   2   4  -4      140.95      154.76      2.52 o
   3   4  -4      128.58      131.61      2.36 o
   4   4  -4       70.37       71.30      1.86 o
   5   4  -4       15.64       15.36      1.20 o
   6   4  -4       13.82       13.56      1.25 o
   7   4  -4       97.19       96.67      2.26 o
   8   4  -4       32.53       33.41      2.14 o
   9   4  -4       24.97       23.58      1.60 o
  10   4  -4      230.50      241.46      6.26 o
  11   4  -4       66.15       65.50      2.39 o
  12   4  -4       67.58       68.51      2.44 o
  13   4  -4       13.39       15.95      1.61 o
  14   4  -4       44.81       48.56      3.52 o
  15   4  -4        9.02        6.76      1.77 o
  16   4  -4       22.64       28.42      2.08 o
   1   5  -4        6.20        7.21      1.15 o
   2   5  -4       42.41       42.98      1.71 o
   3   5  -4      110.63      108.62      2.39 o
   4   5  -4       39.57       39.71      1.75 o
   5   5  -4       23.30       23.25      1.56 o
   6   5  -4        5.55        5.04      1.31 o
   7   5  -4       23.06       25.20      1.57 o
   8   5  -4        2.03       -2.47      2.88 o
   9   5  -4       65.25       64.99      2.26 o
  10   5  -4       25.24       27.67      1.88 o
  11   5  -4        6.45        5.69      1.59 o
  12   5  -4       37.26       41.93      6.95 o
  13   5  -4       10.14       11.01      1.79 o
  14   5  -4       26.79       27.22      4.39 o
  15   5  -4        6.54        7.78      1.98 o
   0   6  -4       55.76       51.40      3.81 o
   1   6  -4        4.29        4.00      1.31 o
   2   6  -4       11.44       14.29      1.40 o
   3   6  -4       17.68       16.62      1.53 o
   4   6  -4       34.03       33.27      1.86 o
   5   6  -4       59.49       62.26      6.53 o
   6   6  -4       16.82       15.67      1.66 o
   7   6  -4       60.43       63.41      2.43 o
   8   6  -4        2.54        0.74      2.02 o
   9   6  -4       70.28       65.22      2.59 o
  10   6  -4       43.56       47.93      2.48 o
  11   6  -4       27.65       24.94      3.05 o
  12   6  -4        3.87        0.05      2.58 o
  13   6  -4        0.26        4.10      1.83 o
   1   7  -4       33.21       35.11      2.51 o
   2   7  -4       20.84       19.32      1.82 o
   3   7  -4       19.48       21.84      2.80 o
   4   7  -4        6.46        3.86      3.99 o
   5   7  -4        2.15        1.82      1.67 o
   6   7  -4       54.18       53.15      2.48 o
   7   7  -4        0.13        1.80      2.17 o
   8   7  -4       26.43       25.08      2.10 o
   9   7  -4        0.42        2.46      2.88 o
  10   7  -4        6.86        5.63      3.05 o
   0   8  -4        9.14       10.78      2.48 o
   1   8  -4        4.94        1.51      3.55 o
   2   8  -4        4.23       -0.50      3.50 o
   3   8  -4        9.39        6.94      2.78 o
   4   8  -4        8.91        6.62      2.59 o
   5   8  -4       11.38       13.46      2.78 o
   6   8  -4        8.44       11.75      2.70 o
   2   0  -3      213.81      231.35      2.65 o
   4   0  -3     2461.00     2407.98     13.47 o
   6   0  -3     1023.99     1035.21      9.64 o
   8   0  -3       69.26       71.50      2.21 o
  10   0  -3      176.08      188.15      3.71 o
  12   0  -3      435.32      378.53      5.72 o
  14   0  -3       76.63       82.68      3.17 o
  16   0  -3       68.25       67.27      3.35 o
  18   0  -3       63.99       57.67      3.58 o
   0   1  -3     1036.70     1036.61      5.71 o
   1   1  -3       42.52       37.34      0.89 o
   2   1  -3      367.92      373.49      2.74 o
   3   1  -3     2071.53     2175.84     10.71 o
   4   1  -3      465.08      487.25      5.78 o
   5   1  -3      427.76      440.70      6.10 o
   6   1  -3      496.10      517.24      6.41 o
   7   1  -3       58.95       76.14      1.50 o
   8   1  -3       34.07       36.77      1.21 o
   9   1  -3       99.16       90.70      1.89 o
  10   1  -3        2.38        1.76      0.99 o
  11   1  -3       49.15       55.00      5.64 o
  12   1  -3       27.21       26.79      1.50 o
  13   1  -3       40.29       44.59      1.79 o
  14   1  -3       27.04       26.47      1.64 o
  15   1  -3       29.82       28.49      2.51 o
  16   1  -3       35.88       31.77      1.93 o
  17   1  -3      107.48      114.53      3.01 o
  18   1  -3       11.07       10.22      2.50 o
  19   1  -3       34.46       36.11      2.97 o
   1   2  -3      409.31      419.07      6.30 o
   2   2  -3      251.50      258.09      7.80 o
   3   2  -3      228.90      223.20      2.91 o
   4   2  -3       25.61       24.97      0.94 o
   5   2  -3       77.09       69.67      1.44 o
   6   2  -3       10.60       10.91      0.83 o
   7   2  -3      147.84      153.48      2.18 o
   8   2  -3      110.81      104.35      2.52 o
   9   2  -3      114.34      112.99      3.43 o
  10   2  -3       92.80       87.00      2.04 o
  11   2  -3       77.13       71.06      1.98 o
  12   2  -3       17.73       18.82      2.93 o
  13   2  -3      558.07      538.88      5.75 o
  14   2  -3       36.24       36.52      2.17 o
  15   2  -3       50.49       48.76      2.11 o
  16   2  -3       17.78       17.80      1.82 o
  17   2  -3       87.80       90.67      2.79 o
  18   2  -3       24.09       22.37      2.64 o
   0   3  -3      100.64      109.97      1.75 o
   1   3  -3      326.26      336.03      3.68 o
   2   3  -3       81.47       80.59      1.61 o
   3   3  -3       59.56       69.48      4.00 o
   4   3  -3      529.62      545.88      7.02 o
   5   3  -3       83.02       89.68      4.59 o
   6   3  -3      234.46      236.62      2.81 o
   7   3  -3       21.66       24.26      1.24 o
   8   3  -3      104.03      104.22      2.10 o
   9   3  -3       78.82       73.81      1.90 o
  10   3  -3        0.04       -1.50      1.50 o
  11   3  -3      141.78      137.37      2.69 o
  12   3  -3       74.46       81.61      2.24 o
  13   3  -3       43.45       43.45      1.90 o
  14   3  -3       21.70       24.17      1.69 o
  15   3  -3       20.46       21.50      2.06 o
  16   3  -3       67.84       62.52      2.55 o
  17   3  -3        5.85        6.21      3.72 o
  18   3  -3        2.41        1.33      2.40 o
   1   4  -3      709.39      698.12     11.06 o
   2   4  -3      202.84      202.13      2.68 o
   3   4  -3      140.05      134.21      5.64 o
   4   4  -3      250.57      264.20      4.62 o
   5   4  -3      162.11      172.77      5.27 o
   6   4  -3      211.70      210.33      2.96 o
   7   4  -3        2.31        2.78      1.05 o
   8   4  -3       71.37       71.52      2.01 o
   9   4  -3       13.82       15.40      1.33 o
  10   4  -3       35.80       35.09      1.77 o
  11   4  -3       60.41       56.03      2.10 o
  12   4  -3       85.83       83.20      4.77 o
  13   4  -3       27.62       27.93      1.88 o
  14   4  -3       44.39       43.00      2.20 o
  15   4  -3        4.59        6.53      1.57 o
  16   4  -3       28.65       29.11      2.14 o
  17   4  -3       23.32       23.29      2.49 o
   0   5  -3       74.34       75.83      1.98 o
   1   5  -3       76.27       76.92      2.02 o
   2   5  -3       17.11       15.58      1.30 o
   3   5  -3        4.25        3.08      1.13 o
   4   5  -3       29.85       28.73      1.45 o
   5   5  -3      103.16      107.36      2.38 o
   6   5  -3       16.92       16.78      1.44 o
   7   5  -3      163.85      162.85      3.04 o
   8   5  -3       52.79       50.72      1.99 o
   9   5  -3       16.17       16.56      1.45 o
  10   5  -3       19.34       20.22      1.71 o
  11   5  -3       12.09       10.81      1.62 o
  12   5  -3        3.21        4.16      1.72 o
  13   5  -3        0.42       -1.34      2.11 o
  14   5  -3       11.28       14.98      1.82 o
  15   5  -3       39.95       43.03      2.37 o
  16   5  -3        1.25       -1.62      2.50 o
   1   6  -3       64.32       60.52      2.05 o
   2   6  -3        3.91        3.14      1.92 o
   3   6  -3       58.23       52.39      2.01 o
   4   6  -3       96.04       98.14      2.63 o
   5   6  -3       46.33       51.89      2.04 o
   6   6  -3       13.14       12.62      1.88 o
   7   6  -3        1.48        0.93      1.58 o
   8   6  -3       37.63       39.52      2.06 o
   9   6  -3        2.46        3.92      1.43 o
  10   6  -3       43.80       42.96      2.42 o
  11   6  -3        2.32        3.62      1.71 o
  12   6  -3        5.57        4.15      2.11 o
  13   6  -3       52.65       49.75      3.25 o
  14   6  -3       14.25       16.53      3.09 o
   0   7  -3       54.25       51.23      2.23 o
   1   7  -3        0.97       -0.60      2.04 o
   2   7  -3        1.64        1.20      1.36 o
   3   7  -3        6.15        4.54      2.29 o
   4   7  -3        4.69        2.82      1.53 o
   5   7  -3        9.67        6.01      1.59 o
   6   7  -3        5.81        9.09      5.87 o
   7   7  -3        5.07        4.80      4.99 o
   8   7  -3       17.86       17.34      1.97 o
   9   7  -3        7.01        3.36      2.08 o
  10   7  -3        9.84       10.23      1.79 o
  11   7  -3        4.90        9.99      1.76 o
   1   8  -3        1.37        0.00      3.39 o
   2   8  -3        5.85       -0.97      3.38 o
   3   8  -3        5.16        4.29      2.28 o
   4   8  -3       12.48        7.47      2.44 o
   5   8  -3       24.53       22.04      3.12 o
   6   8  -3        8.97        5.96      2.39 o
   7   8  -3        1.56       -1.06      3.42 o
   8   8  -3        3.44        7.00      2.44 o
   0   0  -2     3891.87     3783.06     12.75 o
   2   0  -2     2428.31     2301.12     10.33 o
   4   0  -2     4653.10     4380.01     16.83 o
   6   0  -2      640.22      627.40      6.02 o
   8   0  -2      218.61      222.27      3.36 o
  10   0  -2       75.92       86.18      2.57 o
  12   0  -2     1189.16     1096.76     11.40 o
  14   0  -2      143.10      126.58      3.69 o
  16   0  -2       51.57       48.40      2.85 o
  18   0  -2      214.80      209.65      5.65 o
   1   1  -2       31.99       34.35      0.70 o
   2   1  -2      342.09      329.66      3.92 o
   3   1  -2      937.16      881.26      4.98 o
   4   1  -2     1876.71     1886.03     35.08 o
   5   1  -2     2394.47     2447.33     58.15 o
   6   1  -2      223.91      242.28      2.26 o
   7   1  -2      201.54      194.94      2.17 o
   8   1  -2       22.02       24.11      0.99 o
   9   1  -2      393.23      384.42      6.90 o
  10   1  -2       91.62       94.60      1.90 o
  11   1  -2      784.37      754.53     12.14 o
  12   1  -2      423.46      397.29      4.07 o
  13   1  -2      136.86      122.19      2.51 o
  14   1  -2       20.65       16.69      1.47 o
  15   1  -2       63.83       62.26      2.10 o
  16   1  -2       22.95       22.20      1.68 o
  17   1  -2        4.34        5.43      3.70 o
  18   1  -2       17.00       17.41      1.99 o
  19   1  -2        2.81        4.08      1.67 o
   0   2  -2     2771.12     2946.29      9.92 o
   1   2  -2      448.34      460.63      6.33 o
   2   2  -2     1742.07     1855.60     13.11 o
   3   2  -2       65.68       69.45      1.20 o
   4   2  -2      954.10      968.64      8.45 o
   5   2  -2     1016.06      996.87     35.55 o
   6   2  -2      169.13      180.15      2.13 o
   7   2  -2      549.75      556.33      7.20 o
   8   2  -2       23.18       21.03      1.58 o
   9   2  -2       93.05       97.34      2.72 o
  10   2  -2       52.10       48.79      1.57 o
  11   2  -2      255.06      231.05      3.14 o
  12   2  -2       16.48       17.13      2.16 o
  13   2  -2      216.46      219.17      3.36 o
  14   2  -2       36.00       33.47      1.81 o
  15   2  -2       68.28       62.71      2.26 o
  16   2  -2       20.53       16.32      1.74 o
  17   2  -2       32.10       29.71      1.94 o
  18   2  -2        4.30        5.00      2.57 o
  19   2  -2        7.13        5.78      2.17 o
   1   3  -2      310.94      309.38      2.64 o
   2   3  -2      151.54      149.08      3.76 o
   3   3  -2      182.71      179.37      2.10 o
   4   3  -2      609.07      635.90      6.35 o
   5   3  -2       33.53       38.50      1.22 o
   6   3  -2      481.30      505.80      3.83 o
   7   3  -2      240.23      238.67      3.97 o
   8   3  -2       45.59       44.86      1.42 o
   9   3  -2      157.33      163.36      9.04 o
  10   3  -2       16.15       15.84      2.15 o
  11   3  -2        6.88        9.20      1.21 o
  12   3  -2      374.04      373.98      5.28 o
  13   3  -2       91.91       91.35      2.43 o
  14   3  -2       79.31       72.41      2.35 o
  15   3  -2       22.91       23.96      1.70 o
  16   3  -2       14.71       15.05      1.89 o
  17   3  -2       12.32       12.17      1.70 o
  18   3  -2        0.16       -2.43      2.43 o
   0   4  -2     1004.53     1089.17     15.36 o
   1   4  -2        1.68        0.19      0.98 o
   2   4  -2      202.94      214.21      6.72 o
   3   4  -2       49.50       50.53      3.24 o
   4   4  -2      123.82      116.90      2.09 o
   5   4  -2      165.26      182.23     11.46 o
   6   4  -2       14.08       14.31      1.10 o
   7   4  -2      129.01      124.23      4.27 o
   8   4  -2        4.50        2.98      1.49 o
   9   4  -2      154.01      154.62      2.77 o
  10   4  -2       63.44       62.12      3.08 o
  11   4  -2      123.13      126.59      5.01 o
  12   4  -2      334.82      333.99      6.62 o
  13   4  -2       12.27       12.81      1.61 o
  14   4  -2       72.51       76.37      2.54 o
  15   4  -2       14.13       17.99      4.51 o
  16   4  -2        0.20        1.00      1.78 o
  17   4  -2        3.07        4.06      2.29 o
   1   5  -2      235.72      240.58      3.14 o
   2   5  -2       37.97       37.15      1.98 o
   3   5  -2       85.38       79.12      1.96 o
   4   5  -2       13.73       14.59      1.23 o
   5   5  -2      129.87      130.30      2.51 o
   6   5  -2       58.81       57.09      1.89 o
   7   5  -2       20.12       19.96      1.42 o
   8   5  -2       20.59       19.38      1.55 o
   9   5  -2        1.75        0.09      1.45 o
  10   5  -2       34.29       31.06      1.88 o
  11   5  -2       66.56       65.57      5.55 o
  12   5  -2        7.40        6.80      1.86 o
  13   5  -2       98.19      107.37      2.96 o
  14   5  -2        2.14       -1.08      2.29 o
  15   5  -2       33.24       33.88      2.19 o
  16   5  -2        3.13        5.13      4.54 o
   0   6  -2        8.04        9.04      1.19 o
   1   6  -2       45.30       45.69      1.93 o
   2   6  -2       16.68       14.42      1.41 o
   3   6  -2      119.95      129.48      2.77 o
   4   6  -2       72.80       72.84      2.23 o
   5   6  -2       38.10       42.62      1.91 o
   6   6  -2       61.07       61.40      2.22 o
   7   6  -2       12.96       10.93      1.45 o
   8   6  -2        0.91        0.29      1.92 o
   9   6  -2       33.24       32.44      1.93 o
  10   6  -2        6.17        6.61      1.57 o
  11   6  -2      135.36      145.72      6.10 o
  12   6  -2       53.14       52.63      2.52 o
  13   6  -2       12.44       13.60      1.82 o
  14   6  -2        3.14        5.42      1.90 o
   1   7  -2       30.44       29.13      1.84 o
   2   7  -2       20.73       20.19      1.65 o
   3   7  -2       11.22       13.76      1.51 o
   4   7  -2        0.06        1.62      1.68 o
   5   7  -2        7.64        8.28      2.85 o
   6   7  -2       24.96       21.09      1.84 o
   7   7  -2        4.15        5.22      1.48 o
   8   7  -2        0.59       -1.02      2.26 o
   9   7  -2        2.21        3.96      2.00 o
  10   7  -2        5.00        8.11      5.74 o
  11   7  -2        9.89        9.05      1.95 o
  12   7  -2       18.53       19.92      2.14 o
   0   8  -2       11.30        7.89      2.40 o
   1   8  -2        5.32        6.89      2.23 o
   2   8  -2       14.56       13.28      2.67 o
   3   8  -2       15.97       19.00      2.53 o
   4   8  -2        7.36        4.46      2.59 o
   5   8  -2        4.83        2.70      2.30 o
   6   8  -2        0.34        0.75      3.11 o
   7   8  -2        2.66        4.92      2.36 o
   8   8  -2        7.77       10.54      2.45 o
   9   8  -2        6.35        3.02      3.79 o
   2   0  -1     5312.86     5059.47     13.59 o
   4   0  -1       16.63       10.16      0.69 o
   6   0  -1     2881.81     2557.26     13.61 o
   8   0  -1     2138.76     1963.87     13.66 o
  10   0  -1      217.22      220.56      3.75 o
  12   0  -1      147.67      151.32      3.55 o
  14   0  -1      396.46      367.87      5.89 o
  16   0  -1       90.80       85.18      3.47 o
  18   0  -1       11.85       10.83      2.50 o
  20   0  -1       34.66       37.47      3.34 o
   0   1  -1     1317.12     1282.30      8.94 o
   1   1  -1     1505.79     1554.13      5.45 o
   2   1  -1       67.10       68.45      2.55 o
   3   1  -1     1399.09     1367.87     48.04 o
   4   1  -1      424.87      378.78      5.47 o
   5   1  -1      775.04      758.23     18.47 o
   6   1  -1      157.67      151.33      1.72 o
   7   1  -1      135.61      134.08      3.61 o
   8   1  -1      587.52      588.68      4.14 o
   9   1  -1      281.40      320.73      6.42 o
  10   1  -1      151.64      143.37      3.85 o
  11   1  -1      169.81      164.34      2.51 o
  12   1  -1       59.73       55.90      1.73 o
  13   1  -1      402.65      387.43      4.14 o
  14   1  -1      131.07      131.19      2.67 o
  15   1  -1       57.15       60.67      2.06 o
  16   1  -1        6.54        3.39      1.36 o
  17   1  -1        7.63        9.60      1.37 o
  18   1  -1       15.79       18.19      1.76 o
  19   1  -1       26.70       30.00      2.17 o
   1   2  -1    11140.28    14203.93    335.47 o
   2   2  -1      377.23      417.10      3.01 o
   3   2  -1      800.22      774.60     15.18 o
   4   2  -1     1254.15     1314.31     46.25 o
   5   2  -1     1566.76     1573.00     40.25 o
   6   2  -1      549.07      556.02     15.99 o
   7   2  -1     1024.30      983.76     15.61 o
   8   2  -1      672.35      668.86      4.68 o
   9   2  -1      274.27      290.52      5.19 o
  10   2  -1      168.88      165.39      5.97 o
  11   2  -1      151.48      142.50      2.68 o
  12   2  -1      101.87       99.06      2.24 o
  13   2  -1      602.30      567.98     12.77 o
  14   2  -1       50.98       46.84      2.43 o
  15   2  -1       69.69       67.59      2.26 o
  16   2  -1        0.37       -1.80      2.02 o
  17   2  -1        5.58        7.57      1.53 o
  18   2  -1        0.04        3.19      1.39 o
  19   2  -1       82.01       79.76      3.12 o
   0   3  -1     2412.13     2646.98     15.02 o
   1   3  -1       32.26       31.07      1.01 o
   2   3  -1      351.20      385.60      3.86 o
   3   3  -1      277.87      280.90      2.49 o
   4   3  -1      413.76      414.22      3.48 o
   5   3  -1      231.69      224.05      2.94 o
   6   3  -1      236.54      251.69      9.06 o
   7   3  -1      374.45      372.26      6.66 o
   8   3  -1      143.04      153.77      2.35 o
   9   3  -1      142.54      149.48      4.53 o
  10   3  -1      337.87      336.33     10.98 o
  11   3  -1        0.86        2.97      2.44 o
  12   3  -1       93.13       95.02      5.11 o
  13   3  -1       28.79       28.60      2.98 o
  14   3  -1       64.53       61.82      2.18 o
  15   3  -1       20.67       17.84      1.71 o
  16   3  -1        4.92        4.59      1.52 o
  17   3  -1       19.09       17.55      2.88 o
  18   3  -1       26.83       27.30      2.14 o
   1   4  -1      106.40      101.17      1.83 o
   2   4  -1      449.20      498.86     13.52 o
   3   4  -1      161.47      172.00      2.33 o
   4   4  -1       74.40       76.10      1.70 o
   5   4  -1      750.99      801.76     10.93 o
   6   4  -1       27.65       32.30      2.18 o
   7   4  -1       78.83       80.68      3.89 o
   8   4  -1      106.07      104.80      2.16 o
   9   4  -1       61.09       58.92      1.93 o
  10   4  -1       80.04       84.32      3.07 o
  11   4  -1       17.73       19.87      1.81 o
  12   4  -1      250.16      253.81      9.13 o
  13   4  -1        1.84       -0.68      1.89 o
  14   4  -1       16.42       17.84      1.63 o
  15   4  -1       41.54       44.02      2.32 o
  16   4  -1        2.06        3.11      1.78 o
  17   4  -1       23.03       22.56      1.99 o
  18   4  -1       13.26       11.82      2.97 o
   0   5  -1       71.12       66.35      3.17 o
   1   5  -1      234.67      248.68      9.28 o
   2   5  -1       79.07       82.91      1.93 o
   3   5  -1      100.29       98.37      5.25 o
   4   5  -1       20.07       21.51      1.28 o
   5   5  -1        0.78        1.49      1.04 o
   6   5  -1        4.11        1.16      1.55 o
   7   5  -1       38.08       38.21      1.64 o
   8   5  -1       92.73       90.62      2.35 o
   9   5  -1       17.03       18.07      1.65 o
  10   5  -1       27.58       27.27      3.24 o
  11   5  -1        2.62        2.23      1.57 o
  12   5  -1       14.14       14.45      1.59 o
  13   5  -1        7.79        8.17      2.37 o
  14   5  -1        0.24       -0.50      1.71 o
  15   5  -1       30.61       28.04      4.51 o
  16   5  -1        7.55       10.19      1.71 o
   1   6  -1       76.95       81.43      2.24 o
   2   6  -1       32.28       44.25      7.17 o
   3   6  -1       32.34       28.22      2.49 o
   4   6  -1       97.94      102.15      3.71 o
   5   6  -1        0.76       -0.59      1.56 o
   6   6  -1        4.87        3.67      2.06 o
   7   6  -1       14.87       13.41      1.82 o
   8   6  -1       65.40       62.23      2.22 o
   9   6  -1        0.23       -2.03      2.03 o
  10   6  -1       47.43       46.77      3.89 o
  11   6  -1       46.18       46.67      3.47 o
  12   6  -1       46.47       43.41      2.83 o
  13   6  -1       51.53       52.46      2.47 o
  14   6  -1        1.00        3.26      1.83 o
  15   6  -1        3.90        5.29      3.89 o
   0   7  -1       89.95       89.91      2.61 o
   1   7  -1       16.10       15.33      2.19 o
   2   7  -1       18.89       19.85      1.75 o
   3   7  -1       29.99       28.81      3.46 o
   4   7  -1        1.94        2.38      2.18 o
   5   7  -1        5.07        3.76      2.28 o
   6   7  -1       13.69       15.54      2.35 o
   7   7  -1        5.30        2.12      1.79 o
   8   7  -1        6.28        6.28      1.54 o
   9   7  -1        8.61       13.86      3.03 o
  10   7  -1        2.74       -3.12      3.22 o
  11   7  -1        0.68        1.72      2.46 o
  12   7  -1        0.50        2.10      1.92 o
   1   8  -1        9.06       13.27      2.40 o
   2   8  -1       42.72       41.82      3.39 o
   3   8  -1        0.93        1.51      2.12 o
   4   8  -1        6.53       13.12      2.32 o
   5   8  -1       12.15        9.87      2.58 o
   6   8  -1       10.73       10.25      2.58 o
   7   8  -1       13.58       18.97      2.84 o
   8   8  -1       19.92       15.48      2.98 o
   9   8  -1        1.15        4.83      2.41 o
   0   9  -1        5.41        7.82      2.55 o
   1   9  -1        6.97        5.83      2.76 o
   2   9  -1       10.03       12.69      2.64 o
   2   0   0     1508.17     1263.61      5.45 o
   4   0   0     3527.58     2728.09     11.47 o
   6   0   0     2532.59     2064.87     11.91 o
   8   0   0      253.04      231.54      3.29 o
  10   0   0       88.63       80.49      2.31 o
  12   0   0      197.67      181.53      3.81 o
  14   0   0      613.13      595.97      7.42 o
  16   0   0        6.05        7.31      1.90 o
  18   0   0        0.26        0.70      1.92 o
  20   0   0        8.20        7.37      2.59 o
   1   1   0      118.36      136.66      2.69 o
   2   1   0      113.30       98.81      2.23 o
   3   1   0       13.42       18.51      0.56 o
   4   1   0        4.86        6.15      0.46 o
   5   1   0      864.54      831.44     13.26 o
   6   1   0      141.80      144.04      1.63 o
   7   1   0     3662.01     3444.92     33.91 o
   8   1   0      727.97      729.55      9.85 o
   9   1   0        0.71       -0.59      1.94 o
  10   1   0        0.51        0.65      1.29 o
  11   1   0      211.66      196.09      3.40 o
  12   1   0       37.72       33.37      2.75 o
  13   1   0      352.86      339.25      9.90 o
  14   1   0       19.62       17.52      1.42 o
  15   1   0       19.61       23.45      1.58 o
  16   1   0        2.71       -0.91      1.83 o
  17   1   0        6.35        8.05      1.75 o
  18   1   0        0.41        0.51      2.08 o
  19   1   0       36.78       44.64      2.26 o
  20   1   0        1.71        3.38      1.96 o
   0   2   0     4198.69     4542.06     42.50 o
   1   2   0    22198.94    24429.42    101.21 o
   2   2   0       60.33       70.35      6.50 o
   3   2   0        5.17        6.02      0.59 o
   4   2   0       92.09      122.05      4.76 o
   5   2   0      283.74      286.97      8.52 o
   6   2   0      367.76      399.97     13.51 o
   7   2   0        0.01        1.64      0.62 o
   8   2   0        1.37        3.60      0.73 o
   9   2   0        4.53        4.65      0.83 o
  10   2   0        2.19        2.17      1.39 o
  11   2   0       82.21       74.86      1.83 o
  12   2   0        1.82        4.27      1.07 o
  13   2   0       15.85       13.24      1.75 o
  14   2   0        0.06        1.71      1.41 o
  15   2   0      138.91      142.42      2.94 o
  16   2   0       13.08       11.22      1.54 o
  17   2   0        4.09        6.13      1.30 o
  18   2   0       62.83       60.30      2.58 o
  19   2   0        0.47       -0.78      3.68 o
   1   3   0     1142.76     1153.35      6.69 o
   2   3   0       19.36       20.41      0.85 o
   3   3   0       39.59       37.85      1.02 o
   4   3   0      290.74      331.32      4.09 o
   5   3   0       59.58       62.54      1.37 o
   6   3   0      167.21      183.58      4.16 o
   7   3   0       79.85       82.65      1.67 o
   8   3   0      655.01      691.16     18.90 o
   9   3   0        0.91        1.53      0.95 o
  10   3   0       84.99       77.25      3.38 o
  11   3   0       16.82       17.25      1.32 o
  12   3   0        5.21        6.70      1.19 o
  13   3   0       15.51       14.73      1.43 o
  14   3   0       37.82       38.30      1.90 o
  15   3   0        3.67        3.00      1.58 o
  16   3   0        9.80        9.22      1.53 o
  17   3   0        4.08        3.89      1.62 o
  18   3   0       62.14       64.86      2.71 o
  19   3   0        4.97        2.38      2.01 o
   0   4   0     5746.86     6289.99     63.41 o
   1   4   0     1462.47     1539.07     16.88 o
   2   4   0      281.61      286.54      5.56 o
   3   4   0      248.40      275.77      4.07 o
   4   4   0       26.06       40.75     11.80 o
   5   4   0      378.12      407.67      5.89 o
   6   4   0      372.33      380.69      7.03 o
   7   4   0       44.69       44.00      1.52 o
   8   4   0       80.28       79.18      1.95 o
   9   4   0      173.47      177.04      3.62 o
  10   4   0        9.58       11.65      1.27 o
  11   4   0      203.33      200.28      5.87 o
  12   4   0       27.49       28.25      1.65 o
  13   4   0       53.99       54.46      2.13 o
  14   4   0       78.86       82.01      2.58 o
  15   4   0        0.39        2.70      1.69 o
  16   4   0        0.54        0.54      2.16 o
  17   4   0        3.74        5.33      1.60 o
  18   4   0       16.96       16.69      2.06 o
   1   5   0      259.64      264.48      3.18 o
   2   5   0      204.21      201.28      3.28 o
   3   5   0        1.81       -0.81      1.29 o
   4   5   0       59.72       61.87      2.93 o
   5   5   0       30.79       32.19      1.46 o
   6   5   0        7.56        8.64      1.11 o
   7   5   0      136.41      145.52      5.06 o
   8   5   0        3.33        2.49      1.64 o
   9   5   0      119.56      127.31      4.42 o
  10   5   0       25.95       27.08      1.67 o
  11   5   0        2.56        2.21      1.36 o
  12   5   0        8.17        7.32      1.50 o
  13   5   0        2.54        4.51      1.41 o
  14   5   0        0.04        0.38      2.06 o
  15   5   0        0.40       -1.10      2.09 o
  16   5   0       15.81       16.80      1.88 o
   0   6   0      283.45      268.42      6.64 o
   1   6   0      289.35      294.80      3.80 o
   2   6   0      158.91      147.55      2.85 o
   3   6   0        0.39        0.67      1.58 o
   4   6   0        4.42        2.04      1.43 o
   5   6   0        3.14        2.32      1.50 o
   6   6   0        1.00       -1.67      2.95 o
   7   6   0       63.12       60.88      2.28 o
   8   6   0       42.59       45.49      2.04 o
   9   6   0       91.40       90.35      2.76 o
  10   6   0       26.88       29.97      2.38 o
  11   6   0       44.29       46.87      4.19 o
  12   6   0        1.16        3.40      1.55 o
  13   6   0        7.25        9.20      1.66 o
  14   6   0        0.05       -2.30      2.30 o
  15   6   0        0.55        3.37      1.62 o
   1   7   0        8.47        5.06      2.31 o
   2   7   0       42.52       45.92      1.97 o
   3   7   0        9.62        7.97      1.49 o
   4   7   0        9.96       12.21      1.57 o
   5   7   0        7.24        2.49      1.47 o
   6   7   0        9.63        9.17      2.02 o
   7   7   0        0.02       -2.05      2.05 o
   8   7   0       13.86       14.30      1.76 o
   9   7   0       16.61       18.17      4.42 o
  10   7   0       10.62       13.39      3.32 o
  11   7   0       12.95       15.48      2.11 o
  12   7   0        0.35        2.02      2.47 o
   0   8   0       55.10       53.32      3.55 o
   1   8   0       77.44       57.86      3.80 o
   2   8   0        0.54        3.08      2.12 o
   3   8   0        0.77        0.23      3.06 o
   4   8   0        5.70        6.81      2.26 o
   5   8   0        0.03       -1.92      2.85 o
   6   8   0        3.43        5.77      2.23 o
   7   8   0        0.14       -1.01      3.30 o
   8   8   0        0.00       -3.65      3.65 o
   9   8   0        7.14        2.47      2.71 o
   1   9   0        2.21        2.43      3.94 o
   2   9   0        2.24       -2.44      3.61 o
   3   9   0       16.00       15.19      2.89 o
 
